# Supplementary material for: Integration of physiological and remote sensing traits for improved genomic prediction of wheat yield
Source: Plant Genome. 2025 Sep 4;18(3):e70110. doi: 10.1002/tpg2.70110 (PMC12409263; doi:10.1002/tpg2.70110)
Supplement: Supplementary file 1 — Supplemental Table 1: BLUEs for grain yield, grain filling percentage, grain filling rate, plant height, days to heading, stomatal conductance, transpiration and quantum yield of photosystem II in wheat. Supplemental Table 2: Accuracy and NRMSE of 52 genomic prediction models using 5‐fold cross‐validation, including extended models combining different sets of variables. Supplemental Table 3: Accuracy and NRMSE of 52 genomic prediction models using a Leave‐One‐Environment‐Out validation, including extended models combining different sets of variables. [file TPG2-18-e70110-s001.xlsx]

## Sheet: ST 1
Supplemental Table 1: BLUEs for Grain Yield, Grain Filling Percentage, Grain Filling Rate, Plant Height, Days to Heading, stomatal conductance, transpiration, and quantum yield of photosystem II in wheat
Environments	Ent	CIMMYT ID	Grain Yield_gm2	GFP_%	GFR_gm2	Height_cm	DTH	gsw_molm2s1	E_mmolm2s1	PhiPS2
Irrigation	1	5895231	1046	32.55	49.8	118.5	82	0.42175	3.53135	0.58025
Irrigation	2	3586722	931	34.1	41.85	116	81	0.31015	1.91295	0.6804
Irrigation	3	4878569	1111.5	31.9	54.25	123.5	82.5	0.2582	2.2091	0.60315
Irrigation	4	4934624	880	32.95	40	115.5	84.5	0.4691	5.2795	0.5992
Irrigation	5	4764330	996	29.9	49.2	106	90	0.3235	3.7036	0.5289
Irrigation	6	6171482	980.5	35.2	43.55	122	78	0.21825	4.0698	0.5587
Irrigation	7	285826	410	28.05	22.45	122	88.5	0.1636	2.4996	0.5647
Irrigation	8	609368	886	31.3	43.2	112	85	0.59565	5.8931	0.6039
Irrigation	9	6171419	980	30.1	49	98.5	88	0.47305	5.7863	0.49575
Irrigation	10	4883007	1032	33.55	46.9	117.5	82	0.1761	1.85265	0.7254
Irrigation	11	41669	899.5	39.3	34.9	109	74.5	0.44	6.61675	0.4869
Irrigation	12	4910057	1019.5	31.3	49.65	113.5	85	0.31875	3.8602	0.58965
Irrigation	13	3822957	924.5	32.1	43	124	86	0.1358	2.1882	0.59995
Irrigation	14	62660	204.5	19.5	14.75	128	108	0.5337	7.63055	0.65955
Irrigation	15	15292	907.5	34.1	40.8	100	81	0.25985	1.5087	0.62165
Irrigation	16	4963257	882	29.1	45.2	112	90	0.36095	5.21235	0.4949
Irrigation	17	6000906	1100.5	33.2	51.75	116	80.5	0.2447	1.4851	0.73155
Irrigation	18	6001675	1019	33.35	47.95	116	80	0.29575	1.7921	0.71235
Irrigation	19	4881176	943.5	31.8	44.95	105	85	0.08065	1.2899	0.6993
Irrigation	20	3686308	930.5	32.7	42.85	109	84.5	0.2093	2.62245	0.6138
Irrigation	21	4563487	960	33.05	44.1	118.5	83	0.23205	3.8782	0.5909
Irrigation	22	5995201	971	39.55	38.85	111.5	71.5	0.12085	1.08755	0.64455
Irrigation	23	3567684	958	33.1	45.65	130.5	80	0.3031	1.70965	0.7421
Irrigation	24	5995648	1074	31.7	51.15	114.5	85.5	0.3849	6.1825	0.37365
Irrigation	25	3586075	858	30.9	41.4	122	88	0.50115	6.67405	0.5341
Irrigation	26	5999808	998	34.75	45.4	120.5	77.5	0.25845	4.54895	0.58565
Irrigation	27	7627560	1090.5	29.9	54.55	110	89	0.40355	4.84315	0.5951
Irrigation	28	1799648	983	32.05	47.95	109.5	82	0.2363	3.0361	0.64125
Irrigation	29	5995243	923	31.3	43.95	112.5	87	0.268	3.9	0.669
Irrigation	30	4961245	942	30.8	47.1	116	85	0.2242	4.1799	0.53715
Irrigation	31	6000230	1079.5	28.55	56.85	118	90	0.32345	5.87075	0.44495
Irrigation	32	6171408	793	30.6	38.65	106	88	0.37425	5.93445	0.3396
Irrigation	33	5686575	951.5	32.1	45.3	116	84	0.2992	5.05135	0.54065
Irrigation	34	4961497	1018	31.35	48.6	114	87	0.46855	6.3134	0.60455
Irrigation	35	1403490	951	34.85	41.85	108.5	80	0.3246	1.7191	0.6713
Irrigation	36	2674323	953	32.05	46	104.5	83	0.36	4.9665	0.6864
Irrigation	37	6000547	1042.5	39.85	41.7	107	70.5	0.20495	1.8467	0.4266
Irrigation	38	85786	921.5	34.8	40.05	99.5	81	0.2618	1.4558	0.65755
Irrigation	39	5993622	1071	31.8	50.3	112	86	0.3568	5.79255	0.4219
Irrigation	40	4934476	806.5	32.05	37.55	112.5	86	0.27745	4.6924	0.44005
Irrigation	41	3605103	1012.5	33.25	46.65	119.5	82.5	0.09775	1.72455	0.686
Irrigation	42	1503005	886	30.6	43.2	96	88	0.45135	6.07985	0.57705
Irrigation	43	11121	856	38.25	33.95	107	76.5	0.53995	6.2703	0.66345
Irrigation	44	4934603	977.5	33.1	44.95	104.5	83	0.2368	2.8032	0.68995
Irrigation	45	86064	957.5	36.65	41.65	106.5	74.5	0.41635	5.29325	0.6569
Irrigation	46	341973	1123.5	34.6	49.35	101	81	0.309	1.76985	0.67045
Irrigation	47	286856	594.5	30.2	29.7	118	87.5	0.19945	4.0366	0.50425
Irrigation	48	193534	859	29.85	44.05	116	86.5	0.3025	5.35155	0.4966
Irrigation	49	225122	544.5	34	24.45	118	81.5	0.1482	1.312	0.61605
Irrigation	50	5995199	973.5	38.4	39.35	109	74.5	0.1751	2.24595	0.6571
Irrigation	51	4756675	967	32.7	45.05	104	83.5	0.08505	1.67715	0.56245
Irrigation	52	4961207	970	32.3	46.75	120.5	82	0.30585	4.02545	0.64725
Irrigation	53	4813969	968.5	31	49.05	111.5	83	0.29885	3.2525	0.72025
Irrigation	54	5996525	1071	31.05	53.55	130.5	84	0.36695	4.68715	0.6516
Irrigation	55	6000963	1018	33.8	45.2	116.5	83	0.40615	5.8992	0.67655
Irrigation	56	223871	382.5	34.15	16.75	118	85	0.4181	5.8676	0.5739
Irrigation	57	4813971	883.5	28.95	45.85	113.5	89.5	0.47395	6.8962	0.5447
Irrigation	58	6171474	946	29.2	49.4	117	88.5	0.43905	6.27535	0.6
Irrigation	59	6000396	1125.5	34.3	49.45	112.5	82	0.21535	2.62865	0.59115
Irrigation	60	4753959	814	31.95	38.8	94.5	84.5	0.38455	5.51915	0.69955
Irrigation	61	77180	886.5	37.4	37.5	114.5	74.5	0.4719	5.8135	0.6755
Irrigation	62	5398757	1077	33.35	49.5	111	82	0.2212	1.34395	0.6867
Irrigation	63	373773	919.5	28.75	47.85	111.5	90.5	0.2035	3.4828	0.589
Irrigation	64	4883409	1078	32.8	50.15	108	83	0.40215	6.7496	0.58385
Irrigation	65	6171463	1050	30.95	50.7	117.5	87.5	0.31225	5.00375	0.53205
Irrigation	66	5994268	931	30.5	47.15	112	85	0.32095	4.9085	0.61005
Irrigation	67	3854768	936.5	33.2	42.55	117	83.5	0.3435	4.7712	0.67765
Irrigation	68	6171487	1064	33.85	49.6	119.5	79	0.4423	3.97065	0.64245
Irrigation	69	6000993	964	32.7	45.35	116.5	82.5	0.2456	3.29315	0.674
Irrigation	70	405576	635.5	33.6	29.25	121	81	0.2236	1.32965	0.6426
Irrigation	71	3686316	958.5	33.7	43.6	112.5	81.5	0.4104	1.9479	0.57765
Irrigation	72	285762	525.5	31.5	25.95	129	83	0.16505	3.31505	0.57705
Irrigation	73	6000673	1085.5	32.45	51.7	127	82.5	0.13465	1.60235	0.68265
Irrigation	74	4961208	962.5	31.2	46.4	120	86.5	0.38485	5.99765	0.48195
Irrigation	75	4881156	1083.5	30.7	52.25	115	88.5	0.4261	6.3166	0.53235
Irrigation	76	6001138	1085.5	31.5	54.35	123.5	82	0.18	2.1519	0.67465
Irrigation	77	357855	993	35.05	44.15	116.5	78.5	0.3104	5.13615	0.575
Irrigation	78	6000813	1065.5	30.85	51.95	113.5	87	0.5247	8.0643	0.54185
Irrigation	79	6171484	929.5	32.2	44.25	114.5	83.5	0.21705	2.58375	0.6538
Irrigation	80	4908616	940.5	33.2	43.3	124	82.5	0.1249	1.65775	0.70495
Irrigation	81	375	888	32.7	41.35	110	83.5	0.1108	2.43595	0.5629
Irrigation	82	4878570	959.5	34.85	42.2	121	80	0.36395	3.8749	0.5599
Irrigation	83	405404	935.5	34.7	40.25	104.5	82.5	0.4332	4.3889	0.6983
Irrigation	84	2671818	952	33.05	42.8	109.5	85	0.51405	6.9192	0.64075
Irrigation	85	4912890	976	31	47.05	112	87.5	0.3863	5.41575	0.66845
Irrigation	86	5686536	1070	31.05	52.2	116	86	0.26925	4.1133	0.6315
Irrigation	87	6000323	1050.5	29.6	53.2	112	89	0.47455	6.38835	0.60495
Irrigation	88	286193	488.5	34.7	21	107.5	82.5	0.1802	3.029	0.66865
Irrigation	89	4879806	971.5	31.95	46.25	118	84.5	0.2272	3.69945	0.6231
Irrigation	90	6171414	1005.5	30.05	50.9	124.5	87	0.43115	6.65385	0.4748
Irrigation	91	260756	506.5	30.5	25.7	123.5	85	0.2307	3.92525	0.52855
Irrigation	92	336733	630.5	36.85	26.85	118	75.5	0.2907	3.55885	0.60615
Irrigation	93	5996428	942	28.5	49.6	125.5	90.5	0.4272	6.15775	0.58395
Irrigation	94	4883399	1047	37.55	44.1	116.5	74	0.15265	1.3968	0.6624
Irrigation	95	3226274	854	30.55	44.4	109.5	82.5	0.1988	1.9299	0.60955
Irrigation	96	4883327	1097.5	33.6	49.9	117	82	0.3707	2.23435	0.5366
Irrigation	97	5994942	1031	33.6	46.35	112	83	0.22595	2.82095	0.61705
Irrigation	98	2673708	927.5	32.1	43.15	109	86	0.41045	5.3966	0.62225
Irrigation	99	7806808	1097.5	32.8	51.05	108	83	0.15855	3.08735	0.69205
Irrigation	100	1703957	774.5	28.75	40.4	99	90.5	0.16515	2.48635	0.5353
Irrigation	101	6171490	972	31.8	48.05	115	82	0.16285	2.4692	0.70375
Irrigation	102	5999816	940.5	30.25	46.4	108.5	88.5	0.44985	6.00185	0.6579
Irrigation	103	2588693	1045	29.4	54.3	109	87.5	0.3719	5.02185	0.68745
Irrigation	104	5551628	1083	32.6	50.35	120	84	0.4036	5.8473	0.601
Irrigation	105	5995334	1095	31.7	52.8	106.5	84.5	0.32285	4.07965	0.54945
Irrigation	106	5793036	1107	33.2	50.95	116	82.5	0.31985	2.91355	0.69015
Irrigation	107	1403554	978.5	29.05	50.7	105.5	89	0.43235	5.9022	0.5634
Irrigation	108	6001364	981	31.8	47.85	125.5	83	0.213	4.2411	0.67465
Irrigation	109	515272	960	33.1	43.65	118.5	84	0.3304	6.01365	0.59755
Irrigation	110	4908609	944	34.6	41.05	117	82	0.33095	1.7017	0.62205
Irrigation	111	6001045	989	34.5	41.95	121.5	85	0.26405	3.8028	0.6677
Irrigation	112	217530	859	28.35	47.3	116	89.5	0.15625	2.927	0.62585
Irrigation	113	5999827	932.5	32.7	43.4	122	83.5	0.15475	3.3035	0.65545
Irrigation	114	6171464	1038	33.2	48.35	108	81.5	0.3458	1.80645	0.6901
Irrigation	115	5993853	1101	32.45	51.1	117	84.5	0.3644	6.0149	0.52815
Irrigation	116	5793912	1020.5	30.9	50.4	112	85.5	0.24015	3.70945	0.60725
Irrigation	117	1480592	872.5	26.9	48.5	113.5	93	0.53	6.15865	0.63315
Irrigation	118	6000940	892.5	32.3	42.55	109.5	83	0.36055	6.33825	0.6088
Irrigation	119	4879805	1012	33.2	47.05	116	81.5	0.42685	2.19895	0.6822
Irrigation	120	4755014	1054.5	31.95	49.65	113.5	85.5	0.43965	5.75855	0.5682
Irrigation	121	5995734	891	30.1	43.15	111	91.5	0.35595	4.66065	0.6625
Irrigation	122	3825355	988	32.2	47.1	115.5	83.5	0.39595	6.8041	0.44935
Irrigation	123	5994269	936	30.35	47.4	112.5	85.5	0.37655	6.37445	0.42225
Irrigation	124	5895245	856	31.3	41.75	120	85	0.3837	4.0976	0.62465
Irrigation	125	3630905	962.5	28.8	50.6	140	89	0.42695	7.19505	0.6163
Irrigation	126	5398419	1055.5	33.45	49.75	120	79.5	0.5173	6.9199	0.61865
Irrigation	127	194649	820.5	32.25	40.5	147.5	80	0.32595	1.8997	0.663
Irrigation	128	5995620	1047	35.1	44.55	112.5	82	0.34795	1.86815	0.6152
Irrigation	129	5995318	1100.5	32.4	53.05	124	81.5	0.3798	2.0599	0.67665
Irrigation	130	6171481	818	36.95	35.9	119.5	80.5	0.5165	9.56345	0.4683
Irrigation	131	194084	772.5	31.35	39.15	137	81.5	0.1983	1.35185	0.6376
Irrigation	132	194667	802.5	34.5	36.9	121	77.5	0.349	5.51145	0.5138
Irrigation	133	5995731	1066	33.1	50.2	115	81	0.3326	1.92	0.5437
Irrigation	134	6001093	1126	34.1	50.6	123	81	0.3851	2.28835	0.68355
Irrigation	135	5429336	1016	30.6	49.55	118	88	0.589	7.99725	0.6106
Irrigation	136	5995320	1032	34.55	48.1	120	76.5	0.3507	6.6475	0.32785
Irrigation	137	5999831	897.5	39.55	36.35	115.5	76	0.43085	6.6719	0.59065
Irrigation	138	194087	867.5	33.45	40.4	135	80.5	0.1642	1.1082	0.66545
Irrigation	139	5686308	935.5	33.45	44.15	123	79.5	0.45555	3.83895	0.6588
Irrigation	140	4970588	957	30.05	48.6	108	87	0.3917	6.8151	0.5855
Irrigation	141	5344898	875	31.5	42.7	121	84	0.3611	7.0954	0.5587
Irrigation	142	193943	764.5	30.45	39.35	123	84	0.22885	4.8956	0.52985
Irrigation	143	4970594	924.5	29.65	47.45	112.5	87.5	0.41025	6.55815	0.65835
Irrigation	144	285359	399.5	30.45	18.35	121.5	94.5	0.5088	7.31305	0.54445
Irrigation	145	194521	830.5	33.1	39.55	123.5	80	0.4017	3.99575	0.6141
Irrigation	146	851963	971.5	31.3	48	113.5	84	0.20185	3.6492	0.6678
Irrigation	147	3686307	1011	30.05	51.25	118.5	87	0.4152	5.60185	0.67595
Irrigation	148	285761	386	32.45	18.2	130.5	83.5	0.2971	6.14985	0.41595
Irrigation	149	25434	662	39.3	26.6	127.5	71.5	0.1357	1.2904	0.5912
Irrigation	150	4961230	954	29	50.35	117.5	88	0.3197	6.022	0.5915
Irrigation	151	4961578	813.5	27.5	42.8	112.5	95	0.2948	4.95535	0.52805
Irrigation	152	4564408	1063.5	30.85	51.9	115.5	87	0.7091	8.12145	0.64355
Irrigation	153	6056166	1015	30.6	49.5	126.5	88	0.50025	7.08665	0.5263
Irrigation	154	6171491	907.5	30.8	47.15	125	81.5	0.31735	1.8098	0.6721
Irrigation	155	5995114	1032.5	33.95	45.9	112.5	82.5	0.4185	4.8622	0.69165
Irrigation	156	4032328	443.5	28.45	24	118.5	88	0.37525	6.2427	0.5157
Irrigation	157	194676	663	36.1	29.3	124.5	75.5	0.17675	2.57265	0.5712
Irrigation	158	193953	685.5	32.85	30.9	136	86	0.3318	6.3442	0.56135
Irrigation	159	5422677	776	32.1	38.3	133.5	80.5	0.1674	1.02765	0.69145
Irrigation	160	5106304	1148	33.2	54.7	115	79.5	0.429	4.1405	0.61515
Irrigation	161	5106304	1125	33.95	52.4	118	78.5	0.37135	5.17005	0.6826
Irrigation	162	6171504	761.5	31.9	37.6	140.5	81.5	0.20225	1.17715	0.6031
Irrigation	163	191088	569.5	29.35	28.8	137	90	0.23335	4.8014	0.594
Irrigation	164	225188	467.5	36.55	19	123.5	80	0.3549	3.61155	0.6745
Irrigation	165	5534344	1062.5	33.85	47.7	116.5	82	0.40015	4.90955	0.4242
Irrigation	166	6171473	931	34.3	40.45	117.5	83	0.33825	5.6582	0.67425
Irrigation	167	6000384	952	29	48.9	111.5	90.5	0.41995	7.4406	0.53855
Irrigation	168	5344434	1023.5	31.9	49.3	120.5	83.5	0.26995	4.76965	0.61985
Irrigation	169	6171317	556	38.8	22.7	134.5	76.5	0.2955	5.6536	0.56285
Irrigation	170	320010	575.5	34.75	25.9	115.5	78.5	0.168	2.1175	0.5875
Irrigation	171	4885597	930	30.15	46.6	121	87.5	0.23465	3.7402	0.672
Irrigation	172	225205	440	33.15	19.5	124.5	87.5	0.4731	7.3819	0.5331
Irrigation	173	4319982	1033	35.2	47	116	76	0.32195	4.8643	0.63845
Irrigation	174	4961235	993.5	33.1	47.3	121.5	80	0.32255	1.8061	0.68255
Irrigation	175	194655	794.5	31.6	39.7	137.5	81.5	0.3395	1.97315	0.6409
Irrigation	176	5534314	971	33.85	43.6	113.5	82	0.2831	3.91225	0.6639
Irrigation	177	5995714	1068	34.9	47.6	116	79	0.3816	3.9734	0.6216
Irrigation	178	5435798	899	37.75	36.35	115.5	76.5	0.14225	1.8692	0.6677
Irrigation	179	1118891	732	26.9	40.65	115.5	93	0.44365	6.65095	0.64055
Irrigation	180	5398434	1016	29.5	51.5	127	89.5	0.46575	6.9438	0.5966
Irrigation	181	6171485	835	32.35	39.3	107	84	0.20045	4.07215	0.5828
Irrigation	182	5995735	1085	32.35	51.05	118	84	0.3713	6.9465	0.4579
Irrigation	183	5837127	913	34.2	40.15	111	82.5	0.2777	3.4704	0.7066
Irrigation	184	5995193	1021.5	38	42.25	130	74	0.2774	3.871	0.59315
Irrigation	185	6171384	790	28	42.05	113	91.5	0.51365	7.6784	0.5473
Irrigation	186	4932848	1059	31.8	51.65	121	83	0.11005	2.4123	0.69885
Irrigation	187	205102	377.5	29.65	17.15	132.5	99.5	0.42255	5.8446	0.66855
Irrigation	188	6000917	1073.5	33.05	49.45	113.5	83	0.25685	4.9969	0.6878
Irrigation	189	221675	746	31.65	37.15	147.5	82.5	0.28535	1.66495	0.6885
Irrigation	190	194669	831.5	36	37	128.5	75	0.161	3.15545	0.6021
Irrigation	191	4082973	983	31.2	47.95	121.5	85.5	0.3515	5.56235	0.5639
Irrigation	192	5999807	1006	33.05	47.35	118.5	81	0.26795	1.6751	0.6547
Irrigation	193	3686337	858	31	43.45	116.5	83	0.1215	1.09075	0.6365
Irrigation	194	5995487	1002.5	31.2	48.9	115	85.5	0.1729	3.57435	0.33905
Irrigation	195	6001548	1016	35.65	44.2	109.5	78	0.1926	2.7233	0.69255
Irrigation	196	1769184	776	31.15	37.65	114.5	86.5	0.3401	6.33905	0.56745
Irrigation	197	7129688	938	30.75	45.45	111	88.5	0.47115	6.3184	0.66415
Irrigation	198	2453315	904	28.6	47.55	116.5	90	0.2324	3.75675	0.535
Irrigation	199	4757265	1024	29.9	51.2	106.5	89	0.3982	6.89175	0.4213
Irrigation	200	4937520	867	37.05	37.85	117.5	80	0.38515	5.7097	0.5549
Irrigation	201	194081	734	32.55	34.2	133.5	84	0.11645	2.81845	0.6192
Irrigation	202	763509	935	37.05	38.95	113	76.5	0.26895	4.20435	0.59515
Irrigation	203	194086	850.5	33.35	39.15	139.5	82	0.33895	1.9465	0.6087
Irrigation	204	223773	401.5	39.7	15.25	140.5	81.5	0.46365	8.0946	0.45065
Irrigation	205	223837	935	29.05	48.6	105.5	89	0.4132	6.22215	0.64295
Irrigation	206	6001911	936	29.85	46.7	112.5	89	0.2553	4.6541	0.57225
Irrigation	207	7137360	288	23.75	15.95	138.5	110.5	0.5184	7.5734	0.51555
Irrigation	208	221677	698	30.45	36.3	135.5	83	0.21895	2.31225	0.5746
Irrigation	209	283128	245.5	29.4	11.15	144.5	100.5	0.3807	4.9355	0.6614
Irrigation	210	1876961	712.5	35.75	31	142.5	77.5	0.34885	5.7281	0.67205
Irrigation	211	6001072	1025.5	32.15	49.45	109.5	82.5	0.26495	3.67675	0.6698
Irrigation	212	266718	348.5	23.65	19.9	142	108	0.410574	6.25777	0.452384
Irrigation	213	5794157	1063	32.8	49.5	119	83	0.39625	6.47825	0.604
Irrigation	214	2487807	825.5	30.65	47.95	106	91.5	0.47585	7.59805	0.53745
Irrigation	215	5427955	939.5	32.05	44.8	119	84	0.40375	7.131	0.5636
Irrigation	216	3827768	968	32.1	45	117.5	86	0.5661	7.312	0.69855
Irrigation	217	193687	649.5	29.65	34.7	149	84	0.2445	5.42385	0.43475
Irrigation	218	4936217	867	31.8	40.85	118	86	0.47925	7.0203	0.58305
Irrigation	219	4961545	752.5	26.85	41.75	113	93	0.3887	6.38335	0.5992
Irrigation	220	5996430	1034.5	31.8	49.25	114.5	85	0.4287	6.89015	0.4918
Irrigation	221	194048	737	26.05	42.7	142	93	0.34885	7.0015	0.4076
Irrigation	222	285775	471.5	31.9	22.95	127	83.5	0.18635	3.15975	0.6669
Irrigation	223	2478027	978.5	32.8	45.5	118	83	0.1299	2.7601	0.67365
Irrigation	224	5999776	1083	31.7	51	116.5	86.5	0.49835	8.5136	0.38755
Irrigation	225	6001126	1143	33.7	52.6	124	80.5	0.2849	1.8239	0.62645
Irrigation	226	4961560	932.5	31.95	44.5	114	84.5	0.40425	7.5132	0.51975
Irrigation	227	6001642	998	33.35	45.4	114.5	83	0.2776	3.0845	0.6435
Irrigation	228	217634	1046	33.6	47.05	121.5	83	0.45265	6.35555	0.50625
Irrigation	229	6171492	787	29.95	39.35	114.5	88.5	0.3562	7.28185	0.40565
Irrigation	230	6000085	1014	29.5	51.35	121	89.5	0.3941	7.1005	0.4964
Irrigation	231	6171475	981.5	31.7	46.2	118.5	86.5	0.3689	6.5798	0.46525
Irrigation	232	5686425	982.5	32.55	45.7	119	84	0.30845	5.1272	0.67075
Irrigation	233	223783	491.5	36.2	19.3	128	85	0.31455	5.2946	0.5179
Irrigation	234	4976162	854.5	30.6	43.35	124	84.5	0.27125	5.0219	0.52065
Irrigation	235	5994279	965	32.15	46.55	116.5	82.5	0.4226	5.5575	0.45965
Irrigation	236	3616959	889	33.85	39.5	109	83	0.37995	5.3973	0.398
Irrigation	237	6000537	957	32.1	43.7	113.5	88	0.439	5.8675	0.6772
Irrigation	238	190798	474	25.45	26.55	145.5	102	0.1173	2.8494	0.35165
Irrigation	239	4961542	790	29.25	40.55	111.5	89.5	0.31255	4.7805	0.6129
Irrigation	240	6001043	956	32.7	44.45	113	83.5	0.307726	6.05823	0.647616
Drought	1	5895231	382	28.85	11.95	76.5	74	0.05	1.8825	0.2965
Drought	2	3586722	410.914	29.2	11.45	84	72.5	0.0575	1.725	0.204
Drought	3	4878569	406	26.95	13.85	82	75	0.037	1.415	0.2665
Drought	4	4934624	415.914	27.65	11.7	81	76	0.047	1.466	0.553
Drought	5	4764330	367.5	28.45	11.75	83.5	74.5	0.0625	0.915	0.6865
Drought	6	6171482	364	31.8	10.55	79	69	0.0695	1.204	0.537
Drought	7	285826	436.914	15.55	35.15	80.5	89.5	0.0865	1.25	0.689
Drought	8	609368	393.5	26.75	13.1	85.5	77	0.046	1.3895	0.404
Drought	9	6171419	389.5	30.65	11.45	77.5	72	0.065	1.088	0.702
Drought	10	4883007	377	28.85	11.8	78.5	74	0.0405	1.5275	0.1825
Drought	11	41669	372.5	30.3	11.15	79	73.5	0.058	1.917	0.3075
Drought	12	4910057	433	29.75	13.1	87.5	73	0.0995	1.517	0.6845
Drought	13	3822957	425	31.9	12.15	83.5	70	0.0725	1.6775	0.494
Drought	14	62660	354	28.9	11.2	81	72.5	0.051	1.455	0.4
Drought	15	15292	408.914	29.95	10.3	72.5	73.5	0.0465	1.8245	0.1885
Drought	16	4963257	393.5	28.4	12.45	81.5	74.5	0.034	1.175	0.596
Drought	17	6000906	426.5	29.85	13.15	80.5	71.5	0.051	1.2235	0.473
Drought	18	6001675	460.914	28.4	13	82	74.5	0.0375	1.47	0.2115
Drought	19	4881176	480.914	30.65	11.25	82.5	72	0.0335	0.7265	0.622
Drought	20	3686308	475.086	27.95	12.8	75.5	75	0.0545	2.08	0.3435
Drought	21	4563487	443.5	27.7	14.3	83	76	0.0475	1.3485	0.556
Drought	22	5995201	404.5	31.55	11.85	81.5	70	0.068	1.4435	0.306
Drought	23	3567684	412	29.2	12.85	84.5	72.5	0.063	1.446	0.493
Drought	24	5995648	340.5	28.45	10.7	83	75.5	0.056	2.1105	0.165
Drought	25	3586075	387.5	29.75	11.55	82.5	74	0.0745	1.317	0.679
Drought	26	5999808	421.5	30.6	12.6	88.5	71	0.0835	1.8485	0.3875
Drought	27	7627560	392	29.45	12.05	73	73	0.031	1.047	0.546
Drought	28	1799648	406.5	30.25	11.95	79.5	73.5	0.0565	1.893	0.4815
Drought	29	5995243	271.086	29.65	11.55	86.5	76	0.055	1.4295	0.4205
Drought	30	4961245	362.5	27.35	11.85	80	76	0.059	2.2485	0.2155
Drought	31	6000230	451.5	26.95	15.05	82.5	76.5	0.083	1.556	0.656
Drought	32	6171408	459.914	28.25	12.2	82.5	75	0.0695	1.2565	0.684
Drought	33	5686575	389	29.8	11.65	76.5	74	0.0465	1.6585	0.429
Drought	34	4961497	463.5	28.7	14.5	87.5	74.5	0.0645	1.1535	0.6755
Drought	35	1403490	401.5	29.1	12.6	74.5	73	0.039	1.6455	0.228
Drought	36	2674323	392	29.7	12.05	80.5	72	0.0455	1.4145	0.3345
Drought	37	6000547	413	31	12.3	83.5	71	0.0915	2.2385	0.5865
Drought	38	85786	404.5	30.6	12.05	83	71	0.068	1.5235	0.4605
Drought	39	5993622	413.5	29.25	12.95	87	72.5	0.052	1.9975	0.549
Drought	40	4934476	371.5	29.3	11.05	83.5	76	0.0765	2.7425	0.3965
Drought	41	3605103	254.914	28.05	10	87	74.5	0.039	1.4785	0.1945
Drought	42	1503005	333.5	29.3	10.2	80	73.5	0.0395	0.6745	0.7135
Drought	43	11121	396.5	30.8	11.7	82	71.5	0.066	1.661	0.412
Drought	44	4934603	396.5	28	12.7	83.5	76	0.0865	3.0085	0.353
Drought	45	86064	418	29.65	12.9	83.5	72	0.0735	2.0805	0.4155
Drought	46	341973	368	28.65	11.7	83.5	73.5	0.051	1.976	0.255
Drought	47	286856	387.5	27.65	12.6	87	75	0.0555	1.5125	0.4475
Drought	48	193534	472.914	29	11.85	85.5	73.5	0.062	1.5915	0.54
Drought	49	225122	423	29.85	12.8	89	72.5	0.082	1.993	0.3385
Drought	50	5995199	386.086	31.25	12.95	85	71	0.054	1.3285	0.439
Drought	51	4756675	414.5	29.75	12.55	74.5	73	0.0365	1.307	0.4115
Drought	52	4961207	371	30.55	11.15	78.5	71	0.0475	1.4545	0.243
Drought	53	4813969	404	28.75	12.8	83.5	73	0.0975	2.1495	0.611
Drought	54	5996525	455	28.6	14.05	90	76	0.0925	1.5155	0.6235
Drought	55	6000963	361	30.2	10.8	84	72.5	0.0975	1.74	0.6925
Drought	56	223871	353.5	28.2	11.4	88.5	74	0.1185	1.753	0.6975
Drought	57	4813971	334.086	27.6	12.9	80	75	0.0885	1.544	0.6795
Drought	58	6171474	357	28.65	11.35	79.5	73.5	0.0455	1.049	0.7025
Drought	59	6000396	477.086	28.7	12.15	85.5	74.5	0.0555	2.2015	0.2535
Drought	60	4753959	398	29.85	12.25	77	71.5	0.0985	1.387	0.6615
Drought	61	77180	472	31.65	13.7	83	69.5	0.086	2.013	0.5355
Drought	62	5398757	474	29.55	14.6	91.5	72.5	0.0715	1.3855	0.4435
Drought	63	373773	384.5	27.9	12.35	86	75	0.0375	0.9125	0.647
Drought	64	4883409	367	28.2	11.85	81	74	0.062	1.818	0.335
Drought	65	6171463	405.5	28.4	12.9	88.5	74.5	0.074	2.077	0.4855
Drought	66	5994268	369.5	28.45	11.9	82	73	0.0455	0.99	0.5935
Drought	67	3854768	428.086	27.2	12.1	83	75.5	0.0885	1.6345	0.396
Drought	68	6171487	375	28.4	11.9	85.5	74.5	0.0545	1.58	0.282
Drought	69	6000993	364	28.5	11.55	91.5	74	0.0815	2.5295	0.209
Drought	70	405576	384.5	30.75	11.5	84.5	70.5	0.061	1.516	0.568
Drought	71	3686316	390.5	29.5	11.85	84	74	0.083	1.8415	0.676
Drought	72	285762	338.086	29.05	12.55	95	73	0.043	0.8615	0.6535
Drought	73	6000673	424	31.5	12.1	87.5	71	0.0885	2.0395	0.5685
Drought	74	4961208	371.5	27.9	12	95.5	75	0.052	1.608	0.447
Drought	75	4881156	416.5	28.7	13	89.5	74.5	0.073	2.667	0.466
Drought	76	6001138	434.5	27.6	14.2	91.5	75	0.0485	1.5115	0.4645
Drought	77	357855	396.5	30.25	12	78.5	71	0.074	1.554	0.683
Drought	78	6000813	462	29.15	14.2	86	74	0.084	1.62	0.698
Drought	79	6171484	363	27.7	11.75	80.5	76	0.0335	1.136	0.61
Drought	80	4908616	392	28.65	12.45	86	73.5	0.06	1.2025	0.71
Drought	81	375	494.914	30	12.2	84	72	0.067	1.566	0.536
Drought	82	4878570	405	30.15	12.3	94.5	71.5	0.065	2.3215	0.3505
Drought	83	405404	319	27.75	10.5	75.5	74.5	0.059	2.0985	0.372
Drought	84	2671818	407.5	28.85	12.75	86.5	74	0.0645	1.838	0.5
Drought	85	4912890	429	28.1	13.65	83.5	75.5	0.075	1.906	0.529
Drought	86	5686536	398.5	29.55	12.25	82	72.5	0.1045	2.3015	0.7
Drought	87	6000323	349	26.35	12	95	76	0.0565	1.7895	0.5055
Drought	88	286193	332	27.95	10.85	87.5	73.5	0.052	1.128	0.569
Drought	89	4879806	428	29.7	13	88	73	0.052	1.358	0.402
Drought	90	6171414	360	27.8	11.6	76.5	75.5	0.044	1.528	0.555
Drought	91	260756	451.914	28.75	12.1	90.5	73	0.0585	1.89	0.52
Drought	92	336733	298	30.2	8.95	77.5	72.5	0.0265	0.8455	0.447
Drought	93	5996428	399.5	26.45	13.55	94	77	0.0475	1.569	0.456
Drought	94	4883399	411.5	30.85	12.4	90.5	70	0.046	1.58	0.414
Drought	95	3226274	410.914	29.05	10.65	81.5	73	0.056	2.178	0.3315
Drought	96	4883327	410.5	29.55	12.6	85	72.5	0.081	1.577	0.4135
Drought	97	5994942	396.5	28.05	12.8	78	74.5	0.0645	1.6175	0.501
Drought	98	2673708	407.5	29.6	12.35	86.5	73.5	0.0625	1.656	0.527
Drought	99	7806808	493	31.5	14.3	84.5	70	0.086	1.786	0.398
Drought	100	1703957	318.086	29.75	11.3	81	73	0.074	1.376	0.7165
Drought	101	6171490	435.086	30.75	10.9	83	70.5	0.0665	0.895	0.656
Drought	102	5999816	395.5	28.2	12.75	82.5	74	0.0365	0.911	0.596
Drought	103	2588693	304.5	26.95	10.35	81	75	0.0345	0.964	0.518
Drought	104	5551628	424	29.6	12.85	80	73.5	0.082	1.335	0.3135
Drought	105	5995334	362.5	28.2	11.65	89.5	74	0.089	1.8245	0.595
Drought	106	5793036	376.086	30.35	13.45	88	72	0.0585	1.388	0.3765
Drought	107	1403554	398.5	30.5	12	81.5	71.5	0.075	1.971	0.4655
Drought	108	6001364	397	27.85	13	93.5	74	0.0405	0.561	0.7415
Drought	109	515272	437.914	28.85	11.35	81.5	74	0.0645	1.5465	0.686
Drought	110	4908609	418.5	28.15	13.3	81.5	75.5	0.048	1.5965	0.4545
Drought	111	6001045	433.5	26.65	14.55	90.5	77.5	0.0705	2.5435	0.437
Drought	112	217530	339.5	29.45	10.45	74.5	73	0.111	2.599	0.648
Drought	113	5999827	457.5	29.5	14.1	84.5	72.5	0.0735	1.989	0.348
Drought	114	6171464	377.5	28.95	11.8	85.5	73.5	0.0515	0.956	0.4955
Drought	115	5993853	399.5	28.25	12.75	82.5	75	0.0915	1.512	0.413
Drought	116	5793912	414.5	29.1	12.95	80	73	0.0415	1.5205	0.423
Drought	117	1480592	462.914	28.25	12.35	80.5	75	0.083	2.2065	0.5925
Drought	118	6000940	422.5	30.4	12.85	81.5	70.5	0.087	2	0.2575
Drought	119	4879805	403.5	29.05	12.35	82	74.5	0.0715	1.6885	0.34
Drought	120	4755014	406.5	27.5	13.45	80.5	75.5	0.0735	1.391	0.3245
Drought	121	5995734	404.5	29.15	12.4	89	74	0.095	3.0725	0.4775
Drought	122	3825355	442.5	27.05	14.85	85.5	76	0.0965	1.852	0.3765
Drought	123	5994269	403	26.35	13.95	89.5	76	0.0655	1.3125	0.5145
Drought	124	5895245	381.5	28.65	11.75	85	76	0.063	2.224	0.421
Drought	125	3630905	435.5	29.15	13.6	93.5	73	0.043	1.3995	0.4905
Drought	126	5398419	431	30.9	12.7	87.5	71	0.047	1.1855	0.286
Drought	127	194649	365	28.45	11.8	99.5	73	0.097	2.183	0.645
Drought	128	5995620	424	30.15	12.7	88.5	72.5	0.1045	1.6755	0.549
Drought	129	5995318	333.914	30.15	11.95	86.5	71.5	0.043	1.154	0.31
Drought	130	6171481	396	25.55	13.2	96.5	82.5	0.038228	1.23418	0.341948
Drought	131	194084	414	28.35	12.9	96	76	0.0585	2.0595	0.351
Drought	132	194667	462.914	31.4	11.45	91.5	70.5	0.0845	2.43	0.533
Drought	133	5995731	417	28.4	13.25	91	74.5	0.0735	1.487	0.4405
Drought	134	6001093	469.5	29.45	14.25	88	74	0.065	2.198	0.456
Drought	135	5429336	426.086	26.45	10.35	86.5	77	0.04	1.4335	0.525
Drought	136	5995320	372.5	31.25	10.95	84.5	70	0.0755	2.3605	0.395
Drought	137	5999831	398	30.9	11.9	84	71.5	0.055	1.053	0.593
Drought	138	194087	386	28.8	12.1	91.5	74	0.0815	2.0805	0.3995
Drought	139	5686308	438	31.2	12.7	87.5	71	0.0665	1.639	0.5335
Drought	140	4970588	456	28.7	14.25	89.5	74.5	0.057	1.8715	0.605
Drought	141	5344898	434	28.35	13.75	89.5	74.5	0.0455	1.3635	0.5245
Drought	142	193943	393.5	29.15	12.15	98	74	0.065	1.4955	0.4895
Drought	143	4970594	444.5	27.2	14.6	90	76.5	0.074	2.285	0.499
Drought	144	285359	325.914	26.75	8.3	95.5	80	0.044	1.5745	0.4475
Drought	145	194521	242.086	29.5	10	86.5	71.5	0.0315	1.028	0.5435
Drought	146	851963	326.5	28.25	10.35	91	75	0.0315	1.108	0.402
Drought	147	3686307	418.5	24.85	14.75	103.5	81.5	0.0315	0.9345	0.463
Drought	148	285761	320	28.6	10.3	94	72.5	0.047	1.488	0.6075
Drought	149	25434	376	34.4	10.2	86	65.5	0.09	1.6725	0.47
Drought	150	4961230	465.5	28.6	14.55	90.5	75	0.0615	1.8345	0.4865
Drought	151	4961578	366	25.4	12.35	89.5	81.5	0.076	2.5135	0.446
Drought	152	4564408	408	28.35	12.95	90.5	74.5	0.0575	1.912	0.4485
Drought	153	6056166	399	29.3	12.35	92.5	73.5	0.0585	2.0935	0.4725
Drought	154	6171491	392.5	28.25	12.65	88.5	74	0.0835	1.8395	0.53
Drought	155	5995114	419.5	28.7	13.2	88	74.5	0.0535	2.044	0.481
Drought	156	4032328	381.914	23.05	10.8	90.5	80	0.061	1.9625	0.413
Drought	157	194676	350	29.4	11.05	98.5	77.5	0.0505	1.704	0.271
Drought	158	193953	341.086	27.25	13.95	95.5	75	0.049	1.895	0.3065
Drought	159	5422677	328	30.3	10	87.5	71	0.0645	1.684	0.4285
Drought	160	5106304	402	29.7	12.3	99	72	0.054	1.7025	0.313
Drought	161	5106304	459.086	30.45	10.9	94.5	71.5	0.0645	2.098	0.3975
Drought	162	6171504	403.5	30.3	12.05	98.5	72	0.0775	1.7625	0.494
Drought	163	191088	348.086	23.55	8.95	104	81	0.107	3.627	0.47
Drought	164	225188	342.5	29.25	10.5	88.5	73.5	0.0375	1.191	0.633
Drought	165	5534344	445.5	30.3	13.25	94.5	72	0.0985	2.188	0.3835
Drought	166	6171473	438	30.95	12.75	89	72	0.12	2.2425	0.4525
Drought	167	6000384	370.5	25.75	12.8	86.5	78.5	0.047	1.6205	0.5385
Drought	168	5344434	384.5	28.45	12.5	94.5	73	0.092	1.812	0.5065
Drought	169	6171317	330.086	28.85	12.4	94	74	0.066	2.204	0.3315
Drought	170	320010	286	27.75	9.5	83	74.5	0.0575	1.2385	0.4165
Drought	171	4885597	432.5	25.65	14.65	92	80.5	0.0605	2.244	0.4985
Drought	172	225205	368.5	26.65	12.3	91	77.5	0.0445	1.643	0.532
Drought	173	4319982	392	33.65	10.85	92	67	0.08	1.542	0.653
Drought	174	4961235	442.5	29.45	13.6	92	73	0.091	1.2985	0.4905
Drought	175	194655	379	29.55	11.65	98.5	72.5	0.0745	1.458	0.5305
Drought	176	5534314	350.5	28.6	10.85	92.5	76.5	0.0695	1.5675	0.553
Drought	177	5995714	452.914	30.45	14.5	96	71.5	0.0455	1.5545	0.345
Drought	178	5435798	438.5	30.65	12.95	91	72	0.066	2.121	0.3
Drought	179	1118891	395	30	11.7	89	74.5	0.075	2.698	0.442
Drought	180	5398434	437.914	26.95	16.95	97.5	77.5	0.088	2.8815	0.496
Drought	181	6171485	413.5	27.35	13.6	91.5	76	0.084	1.94	0.5015
Drought	182	5995735	473	28.15	15	90	75.5	0.104	1.861	0.642
Drought	183	5837127	419	29.15	12.9	88	74	0.072	1.845	0.4235
Drought	184	5995193	425	29.45	13.2	87.5	73	0.0535	1.6815	0.3365
Drought	185	6171384	369.5	29.3	11.4	88	73.5	0.0415	1.4945	0.4445
Drought	186	4932848	378.5	28.5	12.05	83	74	0.0745	2.8465	0.3575
Drought	187	205102	353.5	29.05	10.55	85.5	77	0.0555	1.8595	0.46
Drought	188	6000917	491.5	29.35	14.7	92	75.5	0.0575	2.212	0.2765
Drought	189	221675	343.5	29.2	10.8	99.5	72.5	0.0625	1.625	0.3675
Drought	190	194669	389.5	30.15	12.05	93	71.5	0.029	1.105	0.221
Drought	191	4082973	434.5	27.45	14.25	89.5	75.5	0.0595	1.263	0.559
Drought	192	5999807	427.5	29.65	13.15	87.5	72	0.0735	1.7695	0.5325
Drought	193	3686337	413.5	29.7	12.55	87	73	0.0505	1.1745	0.463
Drought	194	5995487	429	29.5	13	88.5	74	0.079	2.711	0.4235
Drought	195	6001548	412	31.35	11.9	89.5	70.5	0.1005	1.995	0.425
Drought	196	1769184	404	29.7	12.45	85	72	0.0685	1.8045	0.4725
Drought	197	7129688	459.086	25.65	13.1	94	79	0.0675	2.407	0.511
Drought	198	2453315	449.086	27.6	10.85	93	75	0.044	1.4165	0.555
Drought	199	4757265	414.086	23.85	12.05	83.5	81	0.0465	1.7455	0.295
Drought	200	4937520	396	28.2	12.6	90	75.5	0.0525	1.915	0.4465
Drought	201	194081	330.086	27.95	12.7	93.5	76	0.0695	2.084	0.448
Drought	202	763509	386.5	28.65	12.35	83	73.5	0.0745	1.6005	0.431
Drought	203	194086	379	29.25	11.85	90	72.5	0.0585	0.8015	0.586
Drought	204	223773	425	30.45	12.45	95.5	73	0.0465	1.795	0.353
Drought	205	223837	361	27.45	11.8	92.5	75.5	0.038	1.48	0.3575
Drought	206	6001911	413	29.45	12.7	90.5	73	0.057	2.266	0.316
Drought	207	7137360	372	26.05	12.35	106.5	83	0.084	3.01	0.4335
Drought	208	221677	321	28.05	10.35	102.5	74.5	0.052	1.3265	0.525
Drought	209	283128	239.086	27.65	9.3	102	80.5	0.074	2.5535	0.4175
Drought	210	1876961	364	29.8	11.25	96.5	71.5	0.0975	2.0955	0.662
Drought	211	6001072	397	27.95	12.85	83.5	75	0.0675	1.8045	0.455
Drought	212	266718	366	22.35	14.45	98	86	0.039	1.5735	0.2265
Drought	213	5794157	430	29.1	13.45	92	73	0.052	1.852	0.384
Drought	214	2487807	300.5	28.7	9.65	78	73.5	0.0385	1.462	0.4405
Drought	215	5427955	423.086	29.15	14.55	94	74	0.058	1.4485	0.5425
Drought	216	3827768	416	27	13.2	89	80.5	0.123	2.336	0.6035
Drought	217	193687	338.5	28.3	10.9	91.5	73.5	0.0495	1.1505	0.415
Drought	218	4936217	348.5	28.55	11.05	86.5	74	0.05	2.178	0.298
Drought	219	4961545	382.5	26.35	13.05	92.5	77.5	0.05	1.596	0.6225
Drought	220	5996430	376.914	29.7	13.6	88.5	72	0.0615	2.1145	0.5325
Drought	221	194048	409.5	26.25	13.9	94	78	0.055	2.2485	0.2695
Drought	222	285775	396.5	26.7	13.4	94.5	76	0.044	1.7765	0.247
Drought	223	2478027	378.5	28.65	11.95	95.5	73.5	0.0625	1.222	0.7235
Drought	224	5999776	416	28.4	13.3	101.5	74.5	0.0555	1.921	0.5495
Drought	225	6001126	386	28.55	12.2	79	74	0.042	0.858	0.6395
Drought	226	4961560	409	27.1	13.45	86.5	77	0.0545	2.0345	0.47
Drought	227	6001642	413.5	28.7	12.95	88.5	74.5	0.0665	2.5535	0.4545
Drought	228	217634	429.5	24.6	14.75	102	85	0.11	2.5425	0.5025
Drought	229	6171492	378.5	26.85	12.5	92.5	78	0.083	3.091	0.407
Drought	230	6000085	408.5	28.25	13	81	75	0.0405	1.6655	0.491
Drought	231	6171475	424.5	26.95	13.9	90.5	77.5	0.043	1.7245	0.3315
Drought	232	5686425	363	29.15	11.15	85	74	0.066	1.3725	0.4335
Drought	233	223783	404.5	30.75	12.1	93	70.5	0.075	1.38	0.494
Drought	234	4976162	391	27.25	13	92	75	0.0765	2.2985	0.427
Drought	235	5994279	388.5	31.45	11.4	87	69	0.0785	2	0.6535
Drought	236	3616959	356	27.85	11.7	90	74	0.053	2.222	0.3185
Drought	237	6000537	348.5	27.8	10.45	94.5	82	0.1225	3.0875	0.421
Drought	238	190798	388	25.95	13.2	98	79.5	0.0385	1.4795	0.473
Drought	239	4961542	383	27.35	12.55	97.5	76	0.0285	1.3195	0.2435
Drought	240	6001043	442	29.65	13.2	87.5	74.5	0.1145	3.068	0.5955
Terminal heat	1	5895231	607.5	31.7	46.75	83	51	0.405	8.835	0.505
Terminal heat	2	3586722	547	33.55	41.25	76.5	47.5	0.55	9.99	0.49
Terminal heat	3	4878569	584.5	29.55	49.65	87	51	0.505	9.085	0.52
Terminal heat	4	4934624	425	28.85	34.6	76	55.5	0.185	4.935	0.485
Terminal heat	5	4764330	495	27.45	42.15	79.5	57	0.235	4.88	0.555
Terminal heat	6	6171482	558.5	31.7	43.8	82	50	0.525	10.125	0.45
Terminal heat	7	285826	320	29.1	27.8	95	51	0.235	6.54	0.43
Terminal heat	8	609368	512.5	31.2	38.65	83	53.5	0.48	9.835	0.43
Terminal heat	9	6171419	522	30	40.9	72.5	54.5	0.24	5.355	0.35
Terminal heat	10	4883007	543.5	31.9	41.7	81.5	50.5	0.495	9.985	0.385
Terminal heat	11	41669	525	35.3	38.25	71	45.5	0.605	9.84	0.465
Terminal heat	12	4910057	542.5	29.05	46.15	83	52.5	0.315	7.665	0.32
Terminal heat	13	3822957	487.5	31.3	38.2	87.5	51	0.28	7.02	0.495
Terminal heat	14	62660	438	32.9	34.35	79	47	0.275	6.905	0.435
Terminal heat	15	15292	492	41.7	28.25	67.5	47	0.535	9.835	0.48
Terminal heat	16	4963257	560.5	28.9	46.6	83	54	0.145	4.505	0.47
Terminal heat	17	6000906	542	31.45	44.35	83.5	48.5	0.51	9.76	0.45
Terminal heat	18	6001675	608	31.7	47.75	89.5	50	0.4	9.17	0.4
Terminal heat	19	4881176	444	30.6	34.2	73	54	0.2	4.74	0.52
Terminal heat	20	3686308	553.5	31.3	44.3	85.5	50	0.575	9.82	0.52
Terminal heat	21	4563487	536	30.3	43.75	81	51.5	0.57	8.73	0.655
Terminal heat	22	5995201	495.5	34	38.1	81	45.5	0.475	7.53	0.665
Terminal heat	23	3567684	474.5	32.3	37.2	82.5	48.5	0.485	7.45	0.595
Terminal heat	24	5995648	555.5	29.05	44.35	84	56	0.17	4.13	0.543
Terminal heat	25	3586075	512.5	30	40.25	81.5	54.5	0.175	5.715	0.28
Terminal heat	26	5999808	571.5	32.3	44.8	88.5	48.5	0.45	8.295	0.48
Terminal heat	27	7627560	577.5	29.25	46.2	77.5	55.5	0.225	6.225	0.35
Terminal heat	28	1799648	488.5	28.85	41.5	75	53	0.34	8.27	0.43
Terminal heat	29	5995243	571	31.3	44.85	84.5	51	0.68	8.015	0.625
Terminal heat	30	4961245	420.5	29.1	35.15	89	53.5	0.29	6.45	0.695
Terminal heat	31	6000230	565	29.55	45.1	87	54.5	0.15	4.045	0.51
Terminal heat	32	6171408	464	31.7	35.7	83.5	51	0.525	8.915	0.53
Terminal heat	33	5686575	543.5	30.55	42.6	79.5	53	0.35	8.215	0.47
Terminal heat	34	4961497	528	30.3	42.45	83	52.5	0.37	6.9	0.55
Terminal heat	35	1403490	486.5	31.7	37.4	72	51	0.52	11.31	0.34
Terminal heat	36	2674323	488	29.45	40.7	73.5	52.5	0.315	7.025	0.345
Terminal heat	37	6000547	415.5	34.4	31.4	84	45.5	0.57	11.97	0.385
Terminal heat	38	85786	511	31.85	41.05	75	48.5	0.535	8.04	0.705
Terminal heat	39	5993622	521.5	28.25	43.45	84.5	56	0.175	4.83	0.49
Terminal heat	40	4934476	513.5	30.9	41.45	79	51	0.42	7.185	0.57
Terminal heat	41	3605103	467.5	30.85	38.1	78.5	50	0.3	7.085	0.585
Terminal heat	42	1503005	511	30.3	40.8	74.5	52.5	0.57	10.78	0.445
Terminal heat	43	11121	560	36.5	38.6	81.5	45.5	0.51	9.06	0.505
Terminal heat	44	4934603	518.5	29.05	44.05	86	52.5	0.52	9.56	0.47
Terminal heat	45	86064	512	32.1	40.2	83.5	49	0.48	10.005	0.485
Terminal heat	46	341973	575	30.9	45.05	81.5	52	0.42	8.65	0.455
Terminal heat	47	286856	453	31.25	37.05	94	49	0.275	5.67	0.675
Terminal heat	48	193534	384.5	27.25	34.1	82	55	0.135	4.46	0.435
Terminal heat	49	225122	383	32.3	30.15	98	48.5	0.22	6.205	0.555
Terminal heat	50	5995199	532	33.8	40.1	83.5	47	0.435	7.415	0.68
Terminal heat	51	4756675	525	31.3	42	73	50	0.555	8.275	0.675
Terminal heat	52	4961207	543	30.55	46.3	82	48.5	0.56	8.805	0.62
Terminal heat	53	4813969	457.5	31.5	36	78.5	50.5	0.305	8.255	0.44
Terminal heat	54	5996525	573	28.85	48.75	90.5	53	0.38	6.53	0.645
Terminal heat	55	6000963	562.5	29.85	46	84	52.5	0.48	7.4	0.68
Terminal heat	56	223871	391.5	30.05	32.85	99	51	0.21	5.555	0.55
Terminal heat	57	4813971	401	26.3	35.2	70	58	0.215	6.19	0.445
Terminal heat	58	6171474	529	26.85	48.1	87	55	0.105	3.325	0.49
Terminal heat	59	6000396	518.5	32.5	39.2	86	50	0.48	7.77	0.58
Terminal heat	60	4753959	483.5	29.25	40.3	69	53	0.47	8.36	0.46
Terminal heat	61	77180	421.5	31.6	34.5	76	48	0.235	7.13	0.555
Terminal heat	62	5398757	615	32.95	47.25	81.5	48	0.625	10.305	0.61
Terminal heat	63	373773	462	29.1	38.5	86	53.5	0.435	7.695	0.35
Terminal heat	64	4883409	572.5	32.1	44.15	85	50	0.565	10.53	0.43
Terminal heat	65	6171463	595.5	29.6	47.65	91.5	54.5	0.231912	6.84263	0.261975
Terminal heat	66	5994268	556	29.15	45.4	82.5	54.5	0.281912	6.26263	0.271975
Terminal heat	67	3854768	607	32.7	45.85	83.5	49.5	0.645	10.03	0.55
Terminal heat	68	6171487	524.5	31.45	42	90	49.5	0.505	9.735	0.45
Terminal heat	69	6000993	546.5	32.45	42.9	83	48	0.63	9.405	0.645
Terminal heat	70	405576	461	34	35.3	89	46.5	0.4	6.715	0.33
Terminal heat	71	3686316	560	33.95	41.5	84.5	47.5	0.505	8.395	0.625
Terminal heat	72	285762	385.5	31.2	32.35	86	48	0.435	8.53	0.405
Terminal heat	73	6000673	599	31.1	47.9	91.5	50.5	0.49	10.99	0.41
Terminal heat	74	4961208	490.5	30.3	40	89	51.5	0.385	8.325	0.63
Terminal heat	75	4881156	559.5	30.3	44.75	86	52.5	0.43	9.87	0.3
Terminal heat	76	6001138	621.5	29.5	54.05	96	50	0.495	9.715	0.575
Terminal heat	77	357855	497	32.9	39	83	47	0.525	9.795	0.535
Terminal heat	78	6000813	592	29.85	48.4	90	52.5	0.365	6.61	0.65
Terminal heat	79	6171484	524	31.05	42	85	50.5	0.505	8.585	0.66
Terminal heat	80	4908616	553	31.25	44.3	90	50	0.435	7.315	0.68
Terminal heat	81	375	571.5	33.55	43.15	78	47.5	0.505	8.07	0.625
Terminal heat	82	4878570	556.5	31.85	44.55	91.5	48.5	0.515	8.85	0.615
Terminal heat	83	405404	513	32.3	39.45	77	49.5	0.36	6.595	0.645
Terminal heat	84	2671818	524.5	31.5	40.35	84.5	51.5	0.525	8.745	0.59
Terminal heat	85	4912890	601	32.15	43.7	83.5	53	0.315	7.2	0.64
Terminal heat	86	5686536	587	28.85	49.95	88.5	53	0.255	5.37	0.655
Terminal heat	87	6000323	622	29.7	50.8	84	53	0.14	4.17	0.395
Terminal heat	88	286193	353.5	30	29.25	88	51	0.27	6.62	0.445
Terminal heat	89	4879806	571.5	29.55	46.75	79.5	53.5	0.4	7.145	0.695
Terminal heat	90	6171414	523	31.85	40	79	51.5	0.405	8.48	0.51
Terminal heat	91	260756	459	29.75	39.05	88.5	50.5	0.12	5.35	0.375
Terminal heat	92	336733	449.5	35.9	32.15	96.5	45	0.43	7.5	0.375
Terminal heat	93	5996428	414.5	28.85	33.8	89	55.5	0.095	4.005	0.455
Terminal heat	94	4883399	502	32.3	38.6	79.5	49.5	0.495	7.835	0.635
Terminal heat	95	3226274	399	29	33.9	78.5	52.5	0.41	8.32	0.525
Terminal heat	96	4883327	507	30.9	40.6	89.5	51	0.47	8.495	0.54
Terminal heat	97	5994942	575.5	30.7	46.1	83.5	51.5	0.635	9.39	0.625
Terminal heat	98	2673708	603.5	32.7	43.9	82.5	51.5	0.49	7.31	0.65
Terminal heat	99	7806808	546.5	29.45	45.35	77	52.5	0.535	9.01	0.585
Terminal heat	100	1703957	457	32.6	32.65	70	53	0.525	9.305	0.54
Terminal heat	101	6171490	529.5	30.65	43.25	87	50.5	0.485	10.005	0.545
Terminal heat	102	5999816	578.5	31	43.6	71	54	0.11	3.65	0.605
Terminal heat	103	2588693	480	27	43.65	72.5	54.5	0.135	5.765	0.37
Terminal heat	104	5551628	585.5	32.75	44.25	81.5	49.5	0.29	6.005	0.54
Terminal heat	105	5995334	566.5	29.3	47.25	85	53	0.37	8.11	0.395
Terminal heat	106	5793036	618.5	31.1	48.5	80	51.5	0.515	9.505	0.545
Terminal heat	107	1403554	530	31.05	41.7	77	51.5	0.46	7.375	0.635
Terminal heat	108	6001364	512.5	29.85	42.7	89	51.5	0.27	6.285	0.695
Terminal heat	109	515272	573.5	29.25	47.85	87.5	53	0.28	6.275	0.465
Terminal heat	110	4908609	592.5	33.1	43.85	84.5	49.5	0.46	7.49	0.605
Terminal heat	111	6001045	588.5	31.3	45.3	98.5	52	0.265	6.33	0.645
Terminal heat	112	217530	515	29.9	42.1	92.5	52.5	0.285	5.74	0.635
Terminal heat	113	5999827	527.5	31.3	42.25	88	50	0.54	9.97	0.51
Terminal heat	114	6171464	586.5	32.1	45.1	86.5	50	0.605	9.31	0.645
Terminal heat	115	5993853	655.5	29.6	55.15	88.5	52	0.38	6.39	0.645
Terminal heat	116	5793912	570	28.75	47.45	81	54.5	0.135	4.52	0.22
Terminal heat	117	1480592	440	24.85	40.95	68	60	0.18	5.395	0.51
Terminal heat	118	6000940	514.5	29.35	43.9	82	51.5	0.16	5.125	0.57
Terminal heat	119	4879805	551	30.2	45.9	87	50.5	0.48	8.175	0.65
Terminal heat	120	4755014	591.5	31.35	45.45	80.5	52	0.43	8.675	0.515
Terminal heat	121	5995734	642	31.95	47.55	85	52.5	0.38	7.995	0.39
Terminal heat	122	3825355	531	29	45.2	87.5	52.5	0.26	6.185	0.465
Terminal heat	123	5994269	532	28.1	45.35	84	55	0.1	4.265	0.435
Terminal heat	124	5895245	501.5	28.5	42.65	89	54	0.125	4.4	0.485
Terminal heat	125	3630905	566	30	47.2	106.5	51	0.48	10.82	0.255
Terminal heat	126	5398419	584.5	32.3	45.9	89.5	48.5	0.56	10.19	0.39
Terminal heat	127	194649	363	32.95	28.45	98.5	47	0.37	8.975	0.42
Terminal heat	128	5995620	528	32.25	40.2	85.5	50.5	0.525	9.695	0.49
Terminal heat	129	5995318	553.5	31.7	42.5	89	51	0.455	9.39	0.405
Terminal heat	130	6171481	413.5	27	35.15	93.5	58.5	0.095	4.385	0.49
Terminal heat	131	194084	342.5	28.9	29.95	107.5	51.5	0.47	8.48	0.485
Terminal heat	132	194667	417	32.95	32.75	104	47	0.525	11.94	0.32
Terminal heat	133	5995731	562.5	30.85	45.95	89.5	50	0.44	9.31	0.57
Terminal heat	134	6001093	552.5	30.85	45.15	94.5	50	0.44	10.165	0.355
Terminal heat	135	5429336	590.5	30.8	45.45	91.5	53.5	0.12	4.25	0.51
Terminal heat	136	5995320	597.5	32.7	46.85	91	47.5	0.44	10.42	0.365
Terminal heat	137	5999831	518	30.2	39.8	85	55	0.15	4.95	0.46
Terminal heat	138	194087	410.5	32.05	32.85	106.5	48	0.37	8.655	0.22
Terminal heat	139	5686308	554	31.9	44.3	85	48.5	0.475	9.04	0.48
Terminal heat	140	4970588	580.5	29.8	48.4	86	51.5	0.49	8.82	0.61
Terminal heat	141	5344898	505.5	30.05	41.25	93	52	0.29	8.13	0.33
Terminal heat	142	193943	477	29.2	40.7	102	52	0.46	10.01	0.23
Terminal heat	143	4970594	558.5	29.95	44.7	91.5	53.5	0.22	6.165	0.535
Terminal heat	144	285359	229	25	22.45	103	56.5	0.13	4	0.42
Terminal heat	145	194521	430.5	31.1	34.5	86	50.5	0.545	10.795	0.345
Terminal heat	146	851963	529	30.7	42.35	86.5	51.5	0.555	10.175	0.535
Terminal heat	147	3686307	593.5	29.2	50.55	88.5	52	0.285	6.33	0.48
Terminal heat	148	285761	303.5	28.55	26.45	97.5	52.5	0.075	3.175	0.435
Terminal heat	149	25434	566	34.65	41.9	91	46	0.415	11.095	0.375
Terminal heat	150	4961230	508	27.9	44.3	86.5	54.5	0.12	3.615	0.595
Terminal heat	151	4961578	569.5	26.9	49.65	94	57.5	0.085	3.86	0.505
Terminal heat	152	4564408	627.5	29.25	52.3	91.5	53	0.16	5.41	0.535
Terminal heat	153	6056166	580.5	28.4	48.4	92	55.5	0.235	6.805	0.495
Terminal heat	154	6171491	580	28.65	49.35	99.5	53.5	0.13	4.625	0.44
Terminal heat	155	5995114	607.5	32.3	45	91.5	51.5	0.295	8.11	0.39
Terminal heat	156	4032328	246.5	24.4	24.1	105.5	58.5	0.18	5.9	0.445
Terminal heat	157	194676	328	33.35	25.9	102.5	46	0.49	11.18	0.285
Terminal heat	158	193953	467.5	30.45	38.1	105	51	0.45	9.395	0.465
Terminal heat	159	5422677	474	28.2	43.25	100.5	51	0.285	7.34	0.49
Terminal heat	160	5106304	620	31.25	50.65	83.5	49	0.53	10.835	0.415
Terminal heat	161	5106304	576	32.7	44.3	88	48.5	0.615	11.855	0.465
Terminal heat	162	6171504	411.5	30.45	33.45	109	51	0.42	8.64	0.325
Terminal heat	163	191088	307	27.95	27.3	96.5	53	0.265	7.38	0.555
Terminal heat	164	225188	366.5	32.9	28.2	102	48	0.29	8.56	0.32
Terminal heat	165	5534344	546	30.9	42.7	91	52	0.295	8.92	0.455
Terminal heat	166	6171473	551	32.1	40.85	93	52	0.315	7.09	0.52
Terminal heat	167	6000384	570.5	26.8	51.95	86.5	55	0.06	4.175	0.48
Terminal heat	168	5344434	564	29.35	48	88.5	51.5	0.49	12.075	0.235
Terminal heat	169	6171317	275	29.75	21.9	110.5	54	0.085	4.29	0.425
Terminal heat	170	320010	350	36.75	24.1	93	45	0.375	8.55	0.335
Terminal heat	171	4885597	606.5	28.9	50.55	98	54	0.145	5.555	0.425
Terminal heat	172	225205	340.5	29.45	28.25	102	52.5	0.19	6.055	0.32
Terminal heat	173	4319982	554.5	33.35	41.85	87.5	48	0.5	9.815	0.485
Terminal heat	174	4961235	569	31.7	44.6	92	50	0.615	10.18	0.31
Terminal heat	175	194655	401.5	30.45	32.7	108	51	0.295	8.185	0.31
Terminal heat	176	5534314	600	32.1	45.35	97	51	0.42	9.62	0.36
Terminal heat	177	5995714	600.5	33.95	43.65	87	48.5	0.525	8.235	0.515
Terminal heat	178	5435798	511	36.9	34.65	88	45.5	0.345	8.51	0.305
Terminal heat	179	1118891	433	26.25	37.7	88	59.5	0.21	6.485	0.52
Terminal heat	180	5398434	592	30	46.45	91.5	54.5	0.175	6.09	0.51
Terminal heat	181	6171485	537	30.4	41.3	87.5	54.5	0.205	6.82	0.535
Terminal heat	182	5995735	606	29.85	47.55	90	55	0.08	5.03	0.5
Terminal heat	183	5837127	542	29.95	43.35	84.5	53.5	0.17	6.26	0.525
Terminal heat	184	5995193	531	32.5	41.4	73.5	48	0.445	8.075	0.605
Terminal heat	185	6171384	530.5	26.9	46.2	85.5	57.5	0.125	4.685	0.505
Terminal heat	186	4932848	574	30.25	46.95	91	51.5	0.49	9.355	0.605
Terminal heat	187	205102	318.5	29.45	25.5	89	55	0.075	3.14	0.52
Terminal heat	188	6000917	555.5	30.75	43.6	95	52.5	0.26	6.655	0.43
Terminal heat	189	221675	335	30.25	27.3	112	51.5	0.155	6.42	0.485
Terminal heat	190	194669	464.5	32.9	37.15	93.5	46	0.36	8.36	0.22
Terminal heat	191	4082973	559.5	29.25	46.75	93.5	53	0.315	6.67	0.52
Terminal heat	192	5999807	582.5	31.5	45.7	92	50.5	0.345	8.475	0.35
Terminal heat	193	3686337	520	29.1	43.35	91.5	53.5	0.155	5.26	0.555
Terminal heat	194	5995487	573	29.05	45.8	94.5	56	0.135	5.23	0.445
Terminal heat	195	6001548	585	32.5	45	82	49	0.395	9.475	0.37
Terminal heat	196	1769184	448	29.9	36.6	87.5	52.5	0.39	6.9	0.595
Terminal heat	197	7129688	584.5	29.45	46.8	96	55	0.13	4.215	0.56
Terminal heat	198	2453315	543.5	28.8	44.45	93	55.5	0.18	5.63	0.485
Terminal heat	199	4757265	568	28.5	48.7	88	54	0.205	5.86	0.495
Terminal heat	200	4937520	482.5	25.85	42.85	87.5	59.5	0.105	4.855	0.6
Terminal heat	201	194081	407	30.15	34.65	107	49.5	0.37	9.565	0.45
Terminal heat	202	763509	611	36.5	42.15	80.5	45.5	0.535	9.845	0.62
Terminal heat	203	194086	354.5	32.9	27.3	105.5	48	0.465	10.23	0.38
Terminal heat	204	223773	365.5	30.3	29	100	52.5	0.26	7.74	0.355
Terminal heat	205	223837	531	29.5	43.4	81	53.5	0.22	6.44	0.54
Terminal heat	206	6001911	564.5	30.4	43.4	94	54.5	0.17	5.765	0.65
Terminal heat	207	7137360	379	28.7	30.9	112	56	0.085	4.075	0.47
Terminal heat	208	221677	353	30.25	28.85	110	51.5	0.36	8.91	0.275
Terminal heat	209	283128	300.5	29.45	24.05	97.5	55	0.105	4.645	0.445
Terminal heat	210	1876961	442.5	30.8	36.85	106	49	0.51	11.51	0.325
Terminal heat	211	6001072	593.5	31.7	46.6	81.5	50	0.505	9.595	0.525
Terminal heat	212	266718	286	28.9	22.7	102	56.5	0.08	2.485	0.67
Terminal heat	213	5794157	538.5	30.25	44.05	86	51.5	0.225	7.2	0.355
Terminal heat	214	2487807	463	28.2	37.8	80	57.5	0.19	4.5	0.68
Terminal heat	215	5427955	588.5	29.1	49.05	83	53.5	0.15	4.92	0.68
Terminal heat	216	3827768	631.5	30.95	48.55	89.5	53	0.135	4.54	0.7
Terminal heat	217	193687	332.5	27.15	30.25	104	54	0.1	2.745	0.67
Terminal heat	218	4936217	529.5	27.75	44.2	88	57.5	0.13	3.355	0.7
Terminal heat	219	4961545	524	26.15	46.6	94.5	58.5	0.105	3.49	0.665
Terminal heat	220	5996430	608.5	28.15	51.75	91	55	0.095	3.49	0.665
Terminal heat	221	194048	424.5	29.8	35.4	108.5	51.5	0.305	8.22	0.315
Terminal heat	222	285775	367	28.15	32.65	111	52.5	0.215	6.07	0.42
Terminal heat	223	2478027	498	31.25	39.85	85.5	50	0.4	8.69	0.63
Terminal heat	224	5999776	665	29.25	53.2	95.5	55.5	0.08	3.585	0.695
Terminal heat	225	6001126	609	30	51.8	83	50	0.42	9.435	0.455
Terminal heat	226	4961560	491	29.35	40.25	89	54	0.13	4.87	0.695
Terminal heat	227	6001642	581.5	28.95	48.45	84	54	0.165	5.54	0.685
Terminal heat	228	217634	611	31.1	48	91.5	51.5	0.615	11.365	0.43
Terminal heat	229	6171492	525.5	29.4	42.1	88.5	55	0.09	3.775	0.695
Terminal heat	230	6000085	576.5	29.6	46.1	89	54.5	0.22	5.79	0.675
Terminal heat	231	6171475	550.5	29.35	44.95	94.5	54	0.14	3.97	0.685
Terminal heat	232	5686425	576.5	30.3	46.1	91.5	52.5	0.24	6.385	0.58
Terminal heat	233	223783	338	29.35	28.8	93	51.5	0.29	8	0.505
Terminal heat	234	4976162	535.5	29.8	44.6	96	51.5	0.535	10.45	0.505
Terminal heat	235	5994279	605	30.65	48.4	91	51.5	0.54	9.115	0.54
Terminal heat	236	3616959	546.5	29.85	42.9	88	55	0.2	5.44	0.68
Terminal heat	237	6000537	452	31.25	33.25	78.5	54.5	0.115	3.56	0.675
Terminal heat	238	190798	369.5	27.95	31.5	113.5	55.5	0.135	3.92	0.435
Terminal heat	239	4961542	539.5	27.05	46.9	85	57	0.15	3.75	0.675
Terminal heat	240	6001043	572	31.5	44.9	86	50.5	0.36	9.595	0.48

## Sheet: ST 2
Supplemental Table 2: Accuracy and NRMSE of 52 genomic prediction models using 5-Fold cross-validation, including extended models combining different sets of variables
Model	Accuracy	NRMSE
E+G	0.57	0.149
E+G+DTH	0.57	0.15
E+G+DTH+Phys	0.58	0.149
E+G+DTH+Phys+DerivHTPVegStage	0.63	0.13
E+G+DTH+Phys+DerivHTPGrFill	0.74	0.115
E+G+DTH+Phys+SpRef	0.71	0.112
E+G+DTH+DerivHTPVegStage	0.63	0.131
E+G+DTH+DerivHTPVegStage+DerivHTPGrFill	0.74	0.112
E+G+DTH+DerivHTPVegStage+SpRef	0.72	0.107
E+G+DTH+DerivHTPGrFill	0.74	0.116
E+G+DTH+DerivHTPGrFill+SpRef	0.75	0.106
E+G+DTH+SpRef	0.71	0.112
E+G+Phys	0.58	0.148
E+G+Phys+DerivHTPVegStage	0.62	0.13
E+G+Phys+DerivHTPVegStage+DerivHTPGrFill	0.73	0.112
E+G+Phys+DerivHTPVegStage+SpRef	0.7	0.109
E+G+Phys+DerivHTPGrFill	0.72	0.118
E+G+Phys+DerivHTPGrFill+SpRef	0.74	0.106
E+G+Phys+SpRef	0.68	0.116
E+G+DerivHTPVegStage	0.62	0.131
E+G+DerivHTPVegStage+DerivHTPGrFill	0.72	0.113
E+G+DerivHTPVegStage+DerivHTPGrFill+SpRef	0.73	0.103
E+G+DerivHTPVegStage+SpRef	0.7	0.109
E+G+DerivHTPGrFill	0.71	0.12
E+G+DerivHTPGrFill+SpRef	0.73	0.108
E+G+SpRef	0.68	0.115
E+G+GE	0.56	0.121
E+G+GE+DTH	0.57	0.122
E+G+GE+DTH+Phys	0.56	0.122
E+G+GE+DTH+Phys+DerivHTPVegStage	0.61	0.116
E+G+GE+DTH+Phys+DerivHTPGrFill	0.75	0.104
E+G+GE+DTH+Phys+SpRef	0.72	0.101
E+G+GE+DTH+DerivHTPVegStage	0.62	0.116
E+G+GE+DTH+DerivHTPVegStage+DerivHTPGrFill	0.74	0.103
E+G+GE+DTH+DerivHTPVegStage+SpRef	0.72	0.1
E+G+GE+DTH+DerivHTPGrFill	0.74	0.105
E+G+GE+DTH+DerivHTPGrFill+SpRef	0.75	0.099
E+G+GE+DTH+SpRef	0.72	0.102
E+G+GE+Phys	0.55	0.121
E+G+GE+Phys+DerivHTPVegStage	0.6	0.116
E+G+GE+Phys+DerivHTPVegStage+DerivHTPGrFill	0.72	0.106
E+G+GE+Phys+DerivHTPVegStage+SpRef	0.69	0.103
E+G+GE+Phys+DerivHTPGrFill	0.72	0.109
E+G+GE+Phys+DerivHTPGrFill+SpRef	0.73	0.102
E+G+GE+Phys+SpRef	0.69	0.104
E+G+GE+DerivHTPVegStage	0.61	0.116
E+G+GE+DerivHTPVegStage+DerivHTPGrFill	0.72	0.107
E+G+GE+DerivHTPVegStage+DerivHTPGrFill+SpRef	0.73	0.1
E+G+GE+DerivHTPVegStage+SpRef	0.7	0.102
E+G+GE+DerivHTPGrFill	0.7	0.111
E+G+GE+DerivHTPGrFill+SpRef	0.73	0.102
E+G+GE+SpRef	0.68	0.105

## Sheet: ST 3
Supplemental Table 3: Accuracy and NRMSE of 52 genomic prediction models using a Leave-One-Environment-Out validation, including extended models combining different sets of variables
	Irrigation		Drought stress		Terminal heat stress
Model	Accuracy	NRMSE	Accuracy	NRMSE	Accuracy	NRMSE
E+G	0.79	0.465	0.42	0.385	0.76	0.764
E+G+DTH	0.82	0.515	0.42	0.371	0.75	1.309
E+G+DTH+Phys	0.74	0.439	0.42	0.279	0.72	1.229
E+G+DTH+Phys+DerivHTPVegStage	0.79	0.641	0.62	0.245	0.77	1.084
E+G+DTH+Phys+DerivHTPGrFill	0.73	0.439	0.42	0.274	0.72	1.219
E+G+DTH+Phys+SpRef	0.74	0.439	0.42	0.275	0.72	1.222
E+G+DTH+DerivHTPVegStage	0.79	0.657	0.6	0.878	0.8	1.245
E+G+DTH+DerivHTPVegStage+DerivHTPGrFill	0.78	0.679	0.62	0.549	0.79	1.176
E+G+DTH+DerivHTPVegStage+SpRef	0.81	0.666	0.62	0.447	0.77	1.122
E+G+DTH+DerivHTPGrFill	0.82	0.508	0.42	0.372	0.75	1.305
E+G+DTH+DerivHTPGrFill+SpRef	0.82	0.511	0.42	0.367	0.75	1.302
E+G+DTH+SpRef	0.82	0.507	0.42	0.365	0.75	1.299
E+G+Phys	0.75	0.45	0.42	0.499	0.76	0.64
E+G+Phys+DerivHTPVegStage	0.75	0.533	0.59	0.32	0.76	1.062
E+G+Phys+DerivHTPVegStage+DerivHTPGrFill	0.76	0.529	0.58	0.564	0.75	1.031
E+G+Phys+DerivHTPVegStage+SpRef	0.75	0.555	0.59	0.557	0.76	0.968
E+G+Phys+DerivHTPGrFill	0.75	0.449	0.42	0.5	0.76	0.64
E+G+Phys+DerivHTPGrFill+SpRef	0.75	0.45	0.42	0.498	0.76	0.64
E+G+Phys+SpRef	0.75	0.449	0.42	0.499	0.76	0.639
E+G+DerivHTPVegStage	0.73	0.571	0.57	0.47	0.77	1.027
E+G+DerivHTPVegStage+DerivHTPGrFill	0.73	0.57	0.56	0.577	0.78	1.143
E+G+DerivHTPVegStage+DerivHTPGrFill+SpRef	0.74	0.573	0.57	0.58	0.8	1.169
E+G+DerivHTPVegStage+SpRef	0.71	0.613	0.58	0.446	0.79	1.23
E+G+DerivHTPGrFill	0.79	0.465	0.42	0.384	0.76	0.764
E+G+DerivHTPGrFill+SpRef	0.79	0.465	0.42	0.384	0.76	0.764
E+G+SpRef	0.79	0.465	0.42	0.384	0.76	0.763
E+G+GE	0.8	0.468	0.43	0.358	0.79	0.764
E+G+GE+DTH	0.82	0.549	0.44	0.277	0.74	1.221
E+G+GE+DTH+Phys	0.79	0.481	0.44	0.218	0.74	1.101
E+G+GE+DTH+Phys+DerivHTPVegStage	0.83	0.612	0.63	0.447	0.74	1.002
E+G+GE+DTH+Phys+DerivHTPGrFill	0.78	0.477	0.44	0.217	0.75	1.106
E+G+GE+DTH+Phys+SpRef	0.79	0.486	0.44	0.217	0.74	1.09
E+G+GE+DTH+DerivHTPVegStage	0.81	0.654	0.62	0.534	0.78	1.29
E+G+GE+DTH+DerivHTPVegStage+DerivHTPGrFill	0.83	0.648	0.61	0.394	0.79	1.418
E+G+GE+DTH+DerivHTPVegStage+SpRef	0.76	0.689	0.63	0.473	0.78	1.271
E+G+GE+DTH+DerivHTPGrFill	0.82	0.546	0.44	0.27	0.74	1.221
E+G+GE+DTH+DerivHTPGrFill+SpRef	0.82	0.548	0.44	0.271	0.74	1.217
E+G+GE+DTH+SpRef	0.82	0.545	0.44	0.2714	0.74	1.213
E+G+GE+Phys	0.74	0.454	0.44	0.455	0.72	0.649
E+G+GE+Phys+DerivHTPVegStage	0.81	0.511	0.59	0.278	0.71	0.902
E+G+GE+Phys+DerivHTPVegStage+DerivHTPGrFill	0.77	0.521	0.59	0.794	0.77	1.022
E+G+GE+Phys+DerivHTPVegStage+SpRef	0.78	0.532	0.59	0.263	0.73	0.99
E+G+GE+Phys+DerivHTPGrFill	0.75	0.454	0.44	0.455	0.72	0.651
E+G+GE+Phys+DerivHTPGrFill+SpRef	0.75	0.453	0.44	0.454	0.72	0.653
E+G+GE+Phys+SpRef	0.75	0.452	0.44	0.452	0.72	0.651
E+G+GE+DerivHTPVegStage	0.79	0.578	0.57	0.393	0.74	0.975
E+G+GE+DerivHTPVegStage+DerivHTPGrFill	0.8	0.583	0.58	0.666	0.78	1.186
E+G+GE+DerivHTPVegStage+DerivHTPGrFill+SpRef	0.8	0.549	0.59	0.453	0.77	1.128
E+G+GE+DerivHTPVegStage+SpRef	0.79	0.561	0.56	0.477	0.76	1.234
E+G+GE+DerivHTPGrFill	0.79	0.468	0.44	0.357	0.79	0.763
E+G+GE+DerivHTPGrFill+SpRef	0.79	0.468	0.43	0.358	0.79	0.763
E+G+GE+SpRef	0.8	0.468	0.44	0.357	0.79	0.763
Across	0.78	0.52	0.5	0.41	0.76	1.01
